# Supplementary material for: Calmodulin binds the N-terminus of the functional amyloid Orb2A inhibiting fibril formation
Source: PLoS One. 2022 Jan 13;17(1):e0259872. doi: 10.1371/journal.pone.0259872 (PMC8758002; doi:10.1371/journal.pone.0259872)
Supplement: S1 Data — Plot_Data_Orb2-CaM_interaction. (XLSX) [file pone.0259872.s001.xlsx]

## Sheet: Fig. 2B
CaM:Orb2A88 ratio	CaM conc. [uM]	Max I	Min I	Amp I	Max II	Min II	Amp II	Max III	Min III	Amp III
0	0	179.111	-173.889	353	105.528	-97.4717	203	113.577	-110.423	224
0.25	1.5	141.51	-131.49	273	44.7598	-36.2402	81	69.9927	-69.0073	139
0.5	3	69.3677	-66.6323	136	31.9712	-28.0288	60	47.1416	-50.8584	98
1	6	42.2554	-36.7446	79	25.9204	-24.0796	50	35.4688	-31.5312	67
2	12	40.0396	-38.9604	79	25.8198	-19.1802	45	27.4136	-21.5864	49

## Sheet: Fig. 3
Residue	Norm. amp 1	Norm. amp 2	Norm. amp 3
23	0.565172	0.66974	0.856574
6	0.244325	0.334294	0.366438
34	0.724476	0.991883	0.913978
10	0.223796	0.246305	0.299107
84	0.945876	1.03492	0.928783
12	0.248619	0.217391	0.208226
18	0.440639	0.482289	0.46594

## Sheet: Fig. 4 (10R1 no CaM)
Time (hr)	Max	Min	Amplitude
0	868.541	-837.459	1706
4	860.942	-832.058	1693
9	804.503	-777.497	1582
27	442.599	-428.401	871
32	423.368	-409.632	833
36	409.83	-398.17	808
40	399.917	-389.083	789
44	393.662	-379.338	773
48	386.559	-375.441	762
52	383.148	-368.852	752
56	378.815	-365.185	744
60	374.677	-362.323	737
64	368.783	-357.217	726

## Sheet: Fig. 4 (10R1 CaM)
Time (hr)	Max	Min	Amplitude
0	48.3022	-50.6978	99
2	46.8784	-52.1216	99
4	50.6719	-48.3281	99
6	49.7749	-52.2251	102
8	50.1875	-51.8125	102
10	52.3389	-51.6611	104
12	53.1523	-52.8477	106
14	50.2295	-49.7705	100
16	48.8047	-51.1953	100
18	51.1675	-50.8325	102
20	50.1157	-51.8843	102
22	48.3271	-48.6729	97
24	49.1943	-51.8057	101
26	48.9292	-53.0708	102
28	51.1743	-52.8257	104
30	50.127	-52.873	103
32	52.5791	-52.4209	105
34	52.0015	-52.9985	105
36	50.7354	-51.2646	102
38	50.1094	-53.8906	104
40	51.4551	-50.5449	102
42	50.1201	-51.8799	102

## Sheet: Fig. 4 (34R1 no CaM)
Time (days)	Min	Max	Amplitude
0	-1048.58	1138.42	2187
3	-903.412	978.588	1882
4	-873.679	982.321	1856
10	-790.024	863.976	1654
24	-635.132	659.868	1295

## Sheet: Fig. 4 (34R1 CaM)
Time (days)	Min	Max	Amplitude
0	-528.446	562.554	1091
1	-526.68	581.32	1108
2	-504.546	565.454	1070
3	-495.211	585.789	1081
4	-511.012	578.988	1090
10	-512.286	555.714	1068
24	-501.675	528.325	1030

## Sheet: Fig. 5
time (d)	no CaM I	no CaM II	no CaM III	CaM I	CaM II	CaM III
0	1541	1538	1585	5844	5115	5581
1	1533	1557	1667	5940	5583	6352
2	1729	1851	1934	5247	5409	6369
3	2022	2134	2149	4404	5238	6288
4	2223	2258	2231	5507	5709	5881
5	2289	2318	2246	5322	5728	5841
6	2165	2183	2138	6270	5480	5860
7	1864	2020	2018	4487	4477	5813
